# Supplementary material for: Application of mRNA-Seq and Metagenomic Sequencing to Study Salmonella pullorum Infections in Chickens
Source: Int J Mol Sci. 2025 Feb 9;26(4):1448. doi: 10.3390/ijms26041448 (PMC11855712; doi:10.3390/ijms26041448)
Supplement: Supplementary file 1 [file ijms-26-01448-s001.zip]

Archive with 1 entries (1 files):
- ijms-3454263-supplementary.pdf
